# Supplementary material for: MXene/Doxorubicin Complex-Loaded Supramolecular Hydrogels for Near Infrared-Triggered Synergistic Cancer Therapy
Source: Biomater Res. 2025 Apr 9;29:0163. doi: 10.34133/bmr.0163 (PMC11979340; doi:10.34133/bmr.0163)
Supplement: Supplementary 1 — Figs. S1 to S5 [file bmr.0163.f1.zip]

Archive with 2 entries (2 files):
- BiomaterRes-Supplementary-Hydrogel.pdf
- Fig. S5.PNG
